# Supplementary material for: The Effects of Ritonavir on the Pharmacokinetics of Tofacitinib in Rats
Source: Pharmaceuticals (Basel). 2025 Oct 16;18(10):1561. doi: 10.3390/ph18101561 (PMC12567268; doi:10.3390/ph18101561)
Supplement: Supplementary file 1 [file pharmaceuticals-18-01561-s001.zip]

Archive with 1 entries (1 files):
- pharmaceuticals-3916495-supplementary.pdf
